# Supplementary material for: Glucocorticoid-Induced Muscle Satellite Cell-Derived Extracellular Vesicles Mediate Skeletal Muscle Atrophy via the miR-335-5p/MAPK11/iNOS Pathway
Source: Biomolecules. 2025 Jul 24;15(8):1072. doi: 10.3390/biom15081072 (PMC12383710; doi:10.3390/biom15081072)
Supplement: Supplementary file 1 [file biomolecules-15-01072-s001.zip]

Archive with 1 entries (1 files):
- biomolecules-3719068-Supplementary.pdf
